# Supplementary material for: The Combination of Resveratrol and Conjugated Linoleic Acid Dienes Enhances the Individual Effects of These Molecules on De Novo Fatty Acid Biosynthesis in 3T3-L1 Adipocytes
Source: Int J Mol Sci. 2024 Dec 14;25(24):13429. doi: 10.3390/ijms252413429 (PMC11677705; doi:10.3390/ijms252413429)
Supplement: Supplementary file 1 [file ijms-25-13429-s001.zip]

Archive with 1 entries (1 files):
- ijms-3294107-supplementary.pdf
